# Supplementary material for: HEK293T Cells with TFAM Disruption by CRISPR-Cas9 as a Model for Mitochondrial Regulation
Source: Life (Basel). 2021 Dec 24;12(1):22. doi: 10.3390/life12010022 (PMC8779421; doi:10.3390/life12010022)
Supplement: Supplementary file 1 [file life-12-00022-s001.zip]

Archive with 1 entries (1 files):
- life-1477491-Supplementary.pdf
